# Supplementary material for: MSC and HUVEC co-cultured fillers overcome intractable fistula in a new mouse model
Source: PLoS One. 2025 Aug 21;20(8):e0330478. doi: 10.1371/journal.pone.0330478 (PMC12370064; doi:10.1371/journal.pone.0330478)
Supplement: S1 — (XLSX) [file pone.0330478.s001.xlsx]

## Sheet: Raw qPCR Data
Sample ID	Group	Ct Value	ΔCt	ΔΔCt	Relative Expression
MSC:HUVEC 2:2 1	MSC:HUVEC 2:2	22.77	5.66	0.21	0.864537
MSC:HUVEC 2:2 2	MSC:HUVEC 2:2	22.33	5.22	-0.23	1.17283
MSC:HUVEC 2:2 3	MSC:HUVEC 2:2	22.58	5.47	0.02	0.986233
MSC:HUVEC 3:1 1	MSC:HUVEC 3:1	23.61	6.76	1.31	0.403321
MSC:HUVEC 3:1 2	MSC:HUVEC 3:1	23.77	6.92	1.47	0.360982
MSC:HUVEC 3:1 3	MSC:HUVEC 3:1	23.99	7.14	1.69	0.309927
MSC:HUVEC 4:0 1	MSC:HUVEC 4:0	23.89	7.47	2.02	0.246558
MSC:HUVEC 4:0 2	MSC:HUVEC 4:0	23.71	7.29	1.84	0.279322
MSC:HUVEC 4:0 3	MSC:HUVEC 4:0	23.3	6.88	1.43	0.371131

## Sheet: Group Summary
Group	Mean Expression	Standard Deviation
MSC:HUVEC 2:2	1.00787	0.155283
MSC:HUVEC 3:1	0.358077	0.0467647
MSC:HUVEC 4:0	0.299004	0.0645765
