# Supplementary material for: MSC and HUVEC co-cultured fillers overcome intractable fistula in a new mouse model
Source: PLoS One. 2025 Aug 21;20(8):e0330478. doi: 10.1371/journal.pone.0330478 (PMC12370064; doi:10.1371/journal.pone.0330478)
Supplement: S2 — (XLSX) [file pone.0330478.s002.xlsx]

## Sheet: Raw qPCR Data
Sample ID	Group	Ct Value	ΔCt	ΔΔCt	Relative Expression
MSC:HUVEC 2:2 1	MSC:HUVEC 2:2	21.27	4.16	-0.0766667	1.05458
MSC:HUVEC 2:2 2	MSC:HUVEC 2:2	21.44	4.33	0.0933333	0.937354
MSC:HUVEC 2:2 3	MSC:HUVEC 2:2	21.33	4.22	-0.0166667	1.01162
MSC:HUVEC 3:1 1	MSC:HUVEC 3:1	21.59	4.74	0.503333	0.705475
MSC:HUVEC 3:1 2	MSC:HUVEC 3:1	21.21	4.36	0.123333	0.918064
MSC:HUVEC 3:1 3	MSC:HUVEC 3:1	21.37	4.52	0.283333	0.82169
MSC:HUVEC 4:0 1	MSC:HUVEC 4:0	21.18	4.76	0.523333	0.695762
MSC:HUVEC 4:0 2	MSC:HUVEC 4:0	21.09	4.67	0.433333	0.740549
MSC:HUVEC 4:0 3	MSC:HUVEC 4:0	20.98	4.56	0.323333	0.799221

## Sheet: Group Summary
Group	Mean Expression	Standard Deviation
MSC:HUVEC 2:2	1.00118	0.0593047
MSC:HUVEC 3:1	0.815076	0.106449
MSC:HUVEC 4:0	0.745177	0.0518844
