# Supplementary material for: MSC and HUVEC co-cultured fillers overcome intractable fistula in a new mouse model
Source: PLoS One. 2025 Aug 21;20(8):e0330478. doi: 10.1371/journal.pone.0330478 (PMC12370064; doi:10.1371/journal.pone.0330478)
Supplement: S3 — (XLSX) [file pone.0330478.s003.xlsx]

## Sheet: Raw Vascular Data
Group	Sample 1	Sample 2	Sample 3
MCS:HUVEC 1:1	428	440	400
MSC:HUVEC 1:0	428	440	400

## Sheet: Summary Statistics
Group	Mean	Standard Deviation	n
MCS:HUVEC 1:1	422.67	20.53	3
MSC:HUVEC 1:0	53.87	11.66	3
